# Supplementary material for: The Role of Resilience and Basic Hope in the Adherence to Dietary Recommendations in the Polish Population during the COVID-19 Pandemic
Source: Nutrients. 2021 Jun 19;13(6):2108. doi: 10.3390/nu13062108 (PMC8234050; doi:10.3390/nu13062108)
Supplement: Supplementary file 1 [file nutrients-13-02108-s001.zip]

Archive with 1 entries (1 files):
- nutrients-1248812-supplementary.pdf
